# Supplementary material for: Complete Genome Analysis of Pectobacterium brasiliense BS1113, a Causal Agent of Cigar Tobacco Soft Rot, with Phenotypic Characterization of Virulence and Copper Tolerance
Source: Genes (Basel). 2026 Jun 30;17(7):775. doi: 10.3390/genes17070775 (PMC13408941; doi:10.3390/genes17070775)
Supplement: Supplementary file 1 [file genes-17-00775-s001.zip]

Archive with 16 entries (16 files):
- Additional file 7.pdf
- Additional file 9.pdf
- Additional file 12.pdf
- Additional file 13.pdf
- Additional file 14.pdf
- Additional file 15.pdf
- Additional files.docx.pdf
- Additional file 6.pdf
- Additional file 5.pdf
- Additional file 2.pdf
- Additional file 1.pdf
- Additional file 3.png
- Additional file 4.png
- Additional file 8.xlsx
- Additional file 10.png
- Additional file 11.png
