# Supplementary material for: Complete Genome Analysis of Pectobacterium brasiliense BS1113, a Causal Agent of Cigar Tobacco Soft Rot, with Phenotypic Characterization of Virulence and Copper Tolerance
Source: Genes (Basel). 2026 Jun 30;17(7):775. doi: 10.3390/genes17070775 (PMC13408941; doi:10.3390/genes17070775)
Supplement: Supplementary file 1 [file genes-17-00775-s001.zip › Additional file 8.xlsx]

## Sheet: Sheet1
Table S6 Percentage of average nucleotide identities (ANI)a and in silico DNA-DNA hybridization (DDH)b among the selected Pectobacterium genomes
	P.brasiliense BS1113	P. brasiliense SX309	P.brasiliense BC1	P.brasiliense BZA12	P. carotovorum subsp. carotovorum PCC21	P. carotovorum subsp. odoriferum BC S7	P. atrosepticum SCRI1043	P. wasabiae CFBP 3304	P. parmentieri RNS08.42.1A	P. parmentieri SCC3193
P.brasiliense BS1113		97.18 77.00	97.15 76.10	97.42 76.70	97.50 77.40	92.29 46.50	89.17 38.00	91.37 35.00	87.72 36.60	88.57 36.90
P. brasiliense SX309	97.18 77.00		97.43 77.70	97.32 76.50	97.41 77.50	92.25 48.20	89.35 38.10	88.99 37.10	88.72 36.60	88.66 36.60
P. brasiliense BC1	97.15 76.10	97.43 77.70		97.13 75.00	97.19 75.90	92.26 48.50	89.29 38.1	88.94 37.30	88.76 36.80	88.64 36.80
P.brasiliense BZA12	97.42 76.70	97.32 76.50	97.13 75.00		97.49 77.80	92.42 48.30	89.33 38.00	88.85 36.80	88.71 36.50	88.58 36.40
P. carotovorum subsp. carotovorum PCC21	97.50 77.40	97.41 77.50	97.19 75.90	97.49 77.80		92.36 48.00	89.39 38.20	88.84 36.80	88.70 36.60	88.63 36.60
P. carotovorum subsp. odoriferum BC S7	92.29 46.50	92.25 48.20	92.26 48.50	92.42 48.30	92.36 48.00		89.23 38.40	88.62 36.70	88.48 36.50	88.53 36.40
P. atrosepticumSCRI1043	89.17 38.00	89.35 38.10	89.29 38.1	89.33 38.00	89.39 38.20	89.23 38.40		89.95 40.20	89.78 39.40	89.63 39.40
P. wasabiae CFBP 3304	91.37 35.00	88.99 37.10	88.94 37.30	88.85 36.80	88.84 36.80	88.62 36.70	89.95 40.20		93.97 54.70	93.94 54.60
P. parmentieri RNS08.42.1A	87.72 36.60	88.72 36.60	88.76 36.80	88.71 36.50	88.70 36.60	88.48 36.50	89.78 39.40	93.97 54.70		99.03 90.40
P. parmentieri SCC3193	88.57 36.90	88.66 36.60	88.64 36.80	88.58 36.40	88.63 36.60	88.53 36.40	89.63 39.40	93.94 54.60	99.03 90.40
Nucleotide sequences were downloaded from GenBank accession numbers: BS1113 (CM128641.1), SX309 (CP020350.1), BC1 (CP009769.1), BZA12 (CP024780.1), PCC21 (CP003776.1), BC S7 (CP009678.1), SCRI1043 (BX950851.1), CFBP 3304 (CP015750.1),
RNS08.42.1A (CP015749.1), SCC3193 (CP003415.1), respectively.
aANI values were computed for pairwise genome comparison with using the OrthoANIu algorithm. The percentage of ANI was shown on the top and black.
bIn silico DNA-DNA hybridization was calculated by using Genome-to-Genome Distance Calculator (GGDC). The percentage of DDH was shown on the bottom and red.
